# Supplementary material for: Patterns of structural variation define prostate cancer across disease states
Source: JCI Insight. 2022 Sep 8;7(17):e161370. doi: 10.1172/jci.insight.161370 (PMC9536266; doi:10.1172/jci.insight.161370)
Supplement: Supplemental table 2 [file jciinsight-7-161370-s218.xlsx]

## Sheet: Table S2A
chromosome	start	end	p	q	number of breakpoints	eligible basepairs
X	66800001	66900000	1.2e-16	3.2e-12	87	91617
21	41400001	41500000	8.1e-14	1.1e-09	73	92689
21	38400001	38500000	1.5e-12	1.3e-08	55	92363
1	205600001	205700000	2.5e-12	1.7e-08	72	90777
3	181000001	181100000	1.4e-11	7.5e-08	51	90909
X	66700001	66800000	3.8e-10	1.7e-06	49	86370
21	41500001	41600000	8.7e-09	3.3e-05	48	90823
X	67000001	67100000	1.1e-08	3.7e-05	42	88529
17	7600001	7700000	1.5e-08	4.3e-05	43	86093
X	67700001	67800000	1.6e-08	4.3e-05	42	90791
10	87800001	87900000	2.3e-08	5.6e-05	42	90948
X	67800001	67900000	5.1e-08	0.00011	38	83120
7	13900001	14000000	5.7e-08	0.00012	39	92064
21	38500001	38600000	3.4e-07	0.00065	32	92262
10	87900001	88000000	8e-07	0.0014	33	90008
18	69000001	69100000	9e-07	0.0015	30	92162
3	117000001	117100000	2.6e-06	0.0041	29	92122
5	55400001	55500000	4.4e-06	0.0065	35	90272
10	26600001	26700000	5e-06	0.007	25	85474
X	67500001	67600000	5.5e-06	0.0072	32	93959
14	37500001	37600000	5.7e-06	0.0072	34	90304
X	66300001	66400000	6.1e-06	0.0074	27	85934
X	67600001	67700000	7.2e-06	0.0081	27	84877
X	68000001	68100000	7.3e-06	0.0081	25	89672
X	66400001	66500000	1.1e-05	0.012	24	84695
X	67200001	67300000	1.5e-05	0.015	26	85503
14	61200001	61300000	1.9e-05	0.019	27	93411
3	104600001	104700000	3.5e-05	0.032	24	92434
X	69500001	69600000	3.5e-05	0.032	24	96160
4	175700001	175800000	3.7e-05	0.033	22	92715
X	67900001	68000000	3.9e-05	0.034	23	86861
3	116900001	117000000	4.6e-05	0.038	22	92804
2	74600001	74700000	5.1e-05	0.04	23	93600
X	67100001	67200000	5.1e-05	0.04	22	83804
X	66100001	66200000	6.8e-05	0.052	20	82431
8	127400001	127500000	8.1e-05	0.06	20	90645
7	148100001	148200000	8.6e-05	0.061	19	91880
4	10200001	10300000	8.7e-05	0.061	20	98082
7	142700001	142800000	9.1e-05	0.061	17	79096
10	115700001	115800000	9.1e-05	0.061	20	93554
3	117100001	117200000	0.0001	0.063	21	94405
7	89700001	89800000	0.0001	0.063	20	90243
X	68600001	68700000	0.00011	0.068	20	87443
1	54000001	54100000	0.00012	0.068	24	92644
3	116700001	116800000	0.00012	0.068	20	91505
3	116800001	116900000	0.00012	0.068	21	91772
14	105900001	106000000	0.00012	0.068	18	78168
6	110500001	110600000	0.00013	0.071	21	91894
9	9300001	9400000	0.00013	0.071	19	90117
3	132300001	132400000	0.00015	0.078	21	85589
X	68100001	68200000	0.00015	0.078	21	88226
X	65700001	65800000	0.00018	0.092	18	89997
X	11700001	11800000	0.0002	0.099	19	89349
X	66500001	66600000	0.0002	0.099	20	88349
5	55300001	55400000	0.00021	0.1	24	91274

## Sheet: Table S2B
chromosome	start	end	p	q	number of breakpoints	eligible basepairs
21	41400001	41500000	8.1e-27	2.2e-22	341	92689
21	38400001	38500000	1.5e-15	2e-11	161	92363
21	38500001	38600000	3.5e-11	3.1e-07	111	92262
4	25500001	25600000	3.7e-10	2.5e-06	90	88780
10	53900001	54000000	3.8e-09	2e-05	93	87079
1	205600001	205700000	3.5e-08	0.00016	97	90777
4	25900001	26000000	5.5e-08	0.00021	70	92598
4	26200001	26300000	8.1e-08	0.00027	70	84663
12	30300001	30400000	3.1e-07	0.0008	66	93734
X	13000001	13100000	3.3e-07	0.0008	73	94379
10	87800001	87900000	4.1e-07	0.0008	81	90948
8	55700001	55800000	4.2e-07	0.0008	80	87095
21	41500001	41600000	4.2e-07	0.0008	73	90823
2	209400001	209500000	4.3e-07	0.0008	85	92666
2	209300001	209400000	4.5e-07	0.0008	76	88211
15	33100001	33200000	5.2e-07	0.00087	70	93370
8	123200001	123300000	7.2e-07	0.0011	79	91412
5	132000001	132100000	7.4e-07	0.0011	51	97197
10	87900001	88000000	2e-06	0.0028	67	90008
10	48600001	48700000	3.9e-06	0.005	49	91726
17	7600001	7700000	3.9e-06	0.005	51	86093
8	40600001	40700000	5.1e-06	0.0062	50	86164
2	209500001	209600000	6.1e-06	0.0071	63	90866
10	62900001	63000000	7.5e-06	0.0083	46	86145
6	114500001	114600000	8.2e-06	0.0087	49	91945
8	48600001	48700000	1.5e-05	0.015	47	94647
10	51000001	51100000	2.5e-05	0.025	48	94204
10	42900001	43000000	2.8e-05	0.027	38	91952
6	139700001	139800000	3.2e-05	0.029	44	91328
10	112300001	112400000	4e-05	0.036	44	90883
2	80000001	80100000	5.1e-05	0.044	41	89491
2	162700001	162800000	6.7e-05	0.054	48	92160
2	162600001	162700000	6.9e-05	0.054	50	93947
X	65500001	65600000	6.9e-05	0.054	30	91185
1	17800001	17900000	7.4e-05	0.056	29	94497
1	166200001	166300000	8.3e-05	0.061	27	76736
1	220700001	220800000	0.0001	0.072	48	93280
5	55400001	55500000	0.00012	0.076	60	90272
11	125900001	126000000	0.00012	0.076	42	93781
11	126400001	126500000	0.00012	0.076	32	93197
12	30500001	30600000	0.00012	0.076	36	85008
13	94500001	94600000	0.00012	0.076	37	91738
1	28300001	28400000	0.00013	0.079	37	83812
10	89400001	89500000	0.00013	0.079	37	91806
15	33700001	33800000	0.00016	0.095	34	92307
6	78100001	78200000	0.00017	0.099	37	92581
11	44900001	45000000	0.00018	0.1	29	95525

## Sheet: Table S2C
Covariate	mCRPC				Localized (PCAWG)				Localized (ICGC EOPC)
	Est. coefficient	Std. eror	Z value	P value	Est. coefficient	Std. eror	Z value	P value	Est. coefficient	Std. eror	Z value	P value
GC_content	-1.20601	0.427575	-2.821	0.004794	-3.70558	0.63662	-5.821	5.86e-09	-2.31439	0.639215	-3.621	0.000294
CpG	16.4372	3.81355	4.31	1.63e-05	16.325	5.73324	2.847	0.004407	13.4407	5.71773	2.351	0.018738
TpC	-5.40929	2.94074	-1.839	0.065852	-14.3064	4.36169	-3.28	0.001038	-17.2409	4.42226	-3.899	9.67e-05
LINE	0.23637	0.070959	3.331	0.000865	-0.35354	0.10491	-3.37	0.000752	-0.858647	0.107038	-8.022	1.04e-15
SINE	-0.056701	0.096223	-0.589	0.555682	-0.227	0.14388	-1.578	0.114644	-0.205629	0.143334	-1.435	0.151398
LTR	-0.264829	0.145266	-1.823	0.068294	-0.11577	0.21326	-0.543	0.587219	-0.253423	0.215434	-1.176	0.23946
DNA_transposon	-0.632953	0.398864	-1.587	0.112538	0.28206	0.58684	0.481	0.630771	1.70199	0.588819	2.891	0.003846
Simple_repeat	1.27473	0.83257	1.531	0.125748	-0.27374	1.2585	-0.218	0.827811	-4.48928	1.30924	-3.429	0.000606
Replication_timing	0.017726	0.004443	3.99	6.61e-05	0.02602	0.00656	3.967	7.29e-05	0.056518	0.006628	8.527	< 2e-16
DHS	4.63778	1.64275	2.823	0.004755	2.92877	2.47355	1.184	0.236399	10.0042	2.43606	4.107	4.01e-05
Heterochromatin	-0.238864	0.039841	-5.995	2.03e-09	-0.30413	0.05931	-5.128	2.93e-07	-0.139859	0.059274	-2.36	0.018299
Fragile_site	0.040133	0.016464	2.438	0.014788	-0.03481	0.02446	-1.423	0.154799	-0.103548	0.024784	-4.178	2.94e-05

## Sheet: Table S2D
sample	ERG_fusion	ETV1_fusion	ETV4_fusion	ETV5_fusion	ELK4_fusion	ERG_z	ETV1_z	ETV4_z	ETV5_z	ELK4_z
01115154-TA1	DNA					0.668385	-0.520761	-0.280461
01115156-TA1	DNA					1.0141	-0.52818	-0.480109
01115156-TC5	DNA
01115157-TA3	DNA					0.438198	-0.331802	0.149987
01115157-TC3	DNA
01115183-TA1	DNA					0.595401	-0.690575	-0.475502
01115202-TC2						-0.801339	-0.313156	-0.359558
01115244-TA3						0.890884	-0.775724	-0.515918
01115248-TA3
01115249-TC5
01115257-TA4
01115263-TA3
01115284-TA9
01115326-TA3
01115374-TA2
01115378-TA2
01115414-TA1
01115444-TA5						-1.27121	-0.870756	-0.510672
01115468-TA3						-1.2333	-0.821502	0.24156
01115503-TC2
01115525-TA1	DNA					0.344843	0.950337	1.04093
01115531-TA4						-0.868937	-0.926393	-0.511306
01115549-TA4						-2.00958	-1.08894	3.74066
01115554-TA2						-0.431818	-0.643621	0.114553
01115556-TC1	DNA					1.04774	-0.865602	-0.357881
01115569-TC1		DNA				-1.17064	2.25183	-0.200897
01115574-TC3						1.08965	-0.421262	-0.495932
01115576-TC2	DNA					-0.559148	-0.731664	2.24798
01115577-TC1						-0.387863	-0.1654	0.599043
01115578-TC4						-0.174467	1.66536	-0.516653
01115581-TA3						-0.938624	0.572847	-0.660997
01115589-TC2
01115606-TA2		DNA
01115644-TA1
01115655-TA1	DNA
01115655-TC1	DNA
01115668-TA4
01115669-TA3
06115115-T						-1.10962	-0.829224	2.33826
06115117-T						0.416643	-0.601859	-0.44736
06115118-T						-0.533801	1.8928	-0.388751
6115233-T-C1						-0.826968	-0.926546	-0.436948
DTB-003-BL						-1.0579	-0.977385	-0.391574	2.58264	-1.54401
DTB-005-BL						-0.781023	-0.229763	-0.302033	-0.0712689	-0.0424191
DTB-008-BL	DNA+RNA					0.551364	1.21034	-0.405504	0.958729	-0.540612
DTB-009-BL		DNA+RNA				-0.759519	2.19717	-0.246035	-0.514516	0.634247
DTB-011-BL		DNA+RNA				-0.259442	1.09324	-0.340153	-0.0831651	0.829946
DTB-018-BL	DNA+RNA					1.39398	-0.0877613		0.11567	0.921121
DTB-019-PRO	DNA+RNA				RNA	1.18571	0.317117	-0.288601	0.0837963	0.38642
DTB-020-BL	DNA+RNA					0.58197	-0.0259322		-0.447369	-1.36671
DTB-021-BL						-0.106871	2.28489	-0.444677	0.376633	1.36751
DTB-022-BL					RNA	-0.607392	-0.396735	-0.143475	1.64017	2.14177
DTB-023-BL						-0.418639	0.211264	-0.556341	0.0717726	-0.0313794
DTB-024-PRO		DNA+RNA				-1.03346	2.47975		0.775066	-0.493236
DTB-034-BL	RNA				RNA	1.59223	-1.03323		-1.6671	-0.062703
DTB-035-BL						-0.363943	0.42222		-0.93892	1.02864
DTB-036-BL						-0.460525	-0.3132	0.00311833	1.70518	-2.23458
DTB-037-BL	DNA+RNA					0.684681	-0.579119	-0.043654	-0.0825354	-1.07997
DTB-040-BL	RNA					0.145371	0.740729	2.10441	2.92273	-0.886229
DTB-042-BL						-0.256332	-0.179983		-0.7085	-0.918421
DTB-053-BL						-0.799326	-0.334483	-0.338315	-0.550916	-0.847408
DTB-055-PRO		DNA+RNA				-1.17605	3.27132	-0.261611	-0.635498	-0.144541
DTB-059-BL						-1.52347	-0.282638		-0.737266	-0.396209
DTB-060-BL						-1.2586	-0.714045	3.58768	-1.35472	-1.1695
DTB-061-BL			DNA+RNA			-0.382103	0.0270437	2.57273	-0.454478	0.285787
DTB-063-BL
DTB-064-BL						-0.98285	-0.23584	1.42627	1.30696	1.27567
DTB-067-PRO	DNA+RNA	RNA				0.968641	0.147194		-1.69124	-0.438948
DTB-069-BL	DNA+RNA					1.36652	-0.67706	-0.555727	-0.372184	0.139716
DTB-071-BL	DNA+RNA					0.672076	-0.573418	-0.483227	0.246597	0.866673
DTB-074-BL						0.862591	0.73152	-0.269104	1.38656	-0.126205
DTB-077-PRO	RNA				RNA	1.32245	-0.995081	-0.581334	-0.3079	1.30318
DTB-080-BL	DNA+RNA				RNA	-0.415475	0.899615		0.953503	1.17577
DTB-083-BL	DNA+RNA					0.856453	0.568811	-0.485459	0.0657049	-0.788613
DTB-085-BL	DNA+RNA					0.277406	0.692351		0.196663	0.494858
DTB-089-BL		DNA+RNA				-0.486868	2.8514		-0.311075	-0.298343
DTB-090-PRO	DNA+RNA					0.733205	-0.666628	-0.590926	-0.38711	-0.771972
DTB-091-BL						-1.03899	-0.971472	1.34301	1.35386	-0.271537
DTB-092-BL	DNA+RNA					1.17119	-0.767421	-0.563131	0.134004	-0.716697
DTB-094-BL					RNA	-0.867486	-0.502299	-0.210777	0.0471347	0.636819
DTB-097-PRO		RNA				-0.89722	1.76337	-0.0445827	-0.152495	-0.574576
DTB-098-PRO2					RNA	-0.775206	-0.761956		-0.961458	2.87196
DTB-100-BL		DNA+RNA				-1.03208	2.03885	-0.479891	-0.663878	0.39468
DTB-101-BL	RNA					0.366363	-0.0178956	-0.422262	-0.649726	0.981703
DTB-102-PRO	DNA+RNA					0.860495	0.421599		0.5696	-0.640633
DTB-104-BL	DNA+RNA				RNA	1.17915	0.321693	-0.120149	-0.0630576	0.398613
DTB-111-PRO	DNA+RNA					1.61086	-0.782959	-0.318835	-0.283826	-0.549329
DTB-112-BL						-0.80929	-0.658992	-0.363995	-0.330753	-1.26128
DTB-119-PRO		DNA+RNA				-0.820758	1.80831	-0.512199	-0.452638	0.0171709
DTB-121-BL	RNA					1.14763	0.237919			1.71486
DTB-124-BL	RNA					-1.00188	-0.32361		-0.909533	1.17832
DTB-126-BL						-0.253239	-0.525919	0.782178	1.40401	1.37935
DTB-127-PRO						-0.791754	-0.729193	-0.386172	-0.548886	0.556476
DTB-128-BL						-1.5088	-0.972734	-0.205379	-0.306316	-1.2588
DTB-129-BL	DNA+RNA					1.18588	-0.15618	-0.63945	-0.334615	-0.506557
DTB-132-BL	DNA+RNA					1.26574	-0.920952		-0.00757655	-0.129285
DTB-135-PRO						-1.33702	0.501427	0.921427	3.33306	-2.36712
DTB-137-PRO						1.26292	-0.775281		-0.044414	-0.293848
DTB-138-BL			DNA+RNA			-1.22871	0.574327	3.09927	-1.02368	0.432883
DTB-140-BL			DNA+RNA		DNA	-0.394376	-0.335923	4.0235	0.364848	-1.86018
DTB-141-BL	DNA+RNA					1.26583	-0.557449	-0.258717	0.140917	-0.794807
DTB-143-BL				DNA+RNA	RNA	-0.680359	-0.85265	-0.497857	5.10913	0.0508866
DTB-146-BL						-0.48974	-0.466015	-0.471617	0.269926	0.483596
DTB-149-BL	DNA+RNA					1.02643	-0.011565	-0.372114	0.137907	-0.63527
DTB-151-BL	DNA+RNA					1.2111	0.149137	-0.459643	0.703743	0.361425
DTB-156-BL	DNA+RNA					0.875589	0.273252	-0.399004	-0.225475	0.784767
DTB-159-BL	DNA+RNA					-0.0259039	-0.396149	-0.602601	-0.309089	-1.5851
DTB-165-PRO	DNA+RNA				RNA	1.81757	-0.89588	-0.250918	-0.594017	0.532813
DTB-167-PRO		RNA				-1.12869	0.675606	-0.628542	-0.635775	-0.748696
DTB-170-BL					RNA	-1.066	-0.530768	-0.476018	-0.607381	1.44324
DTB-172-BL	RNA					1.09618	-0.375185	-0.544151	-0.458861	0.341256
DTB-173-BL	DNA+RNA					0.34305	-0.685949	-0.3051	-0.685497	-0.94292
DTB-175-BL			DNA+RNA			-1.21672	-0.363479	2.18785	-0.667591	-1.1538
DTB-176-BL	DNA+RNA					1.05386	0.0308053		0.207488	-0.812019
DTB-183-BL						-1.56824	-0.740631		-1.19469	0.784468
DTB-186-BL	DNA+RNA					1.68301	-0.453677	-0.643582	-0.889582	-0.156785
DTB-187-BL		DNA			RNA	-0.702282	3.0882	-0.596092	-0.390553	1.09813
DTB-188-BL						-0.460728	-0.702376	-0.313045	0.266958	-0.420494
DTB-190-BL					RNA	-0.400552	-0.130575	-0.633295	0.379974	1.02616
DTB-193-BL
DTB-194-PRO						0.558871	0.0111775	-0.18529	1.41077	0.197134
DTB-201-PRO					RNA	-0.610104	-0.456613	-0.376449	-0.19906	1.68201
DTB-202-BL	DNA+RNA				RNA	1.15477	-0.117858	-0.205763	-0.0812771	0.121694
DTB-204-BL						-0.394858	-0.577076	-0.480446	-0.643842	0.116549
DTB-205-BL	DNA					-1.19311	1.82258	0.0155121	0.320312	-1.24271
DTB-206-BL	DNA+RNA					1.30106	-0.53058	-0.374519	-0.342178	0.3201
DTB-210-BL					RNA	-1.54721	-0.936884	-0.436258	-0.882784	-0.0595425
DTB-213-BL	DNA+RNA				RNA	1.2653	-0.728655	-0.355963	-0.386895	0.812463
DTB-214-BL						-0.715669	-0.0178224	-0.305539	-0.531799	-2.91873
DTB-216-PRO	DNA+RNA					0.000237074	-0.907711	0.363051	-1.03153	-0.847507
DTB-220-BL						-1.05257	-0.752313	-0.5545	-0.727178	-0.330586
DTB-222-BL		DNA+RNA				-0.221544	2.21127	-0.237163	-0.0181292	0.823285
DTB-223-BL	DNA+RNA					1.29324	-0.484802	-0.279213	-0.189884	-0.729691
DTB-232-PRO	DNA+RNA					1.05076	0.530749	-0.269522	-0.143577	1.14022
DTB-234-BL	DNA+RNA					1.59487	-0.492956		-0.609266	0.142982
DTB-251-BL	DNA+RNA				RNA	1.60084	-0.572002	-0.405002	-0.143744	1.10505
DTB-252-BL						-0.874603	2.25897	-0.576268	-0.517212	-0.60469
DTB-255-BL	DNA+RNA				RNA	1.6228	-0.817326	-0.529189	-0.300006	0.307516
DTB-258-BL	DNA+RNA					1.73636	-0.613984	-0.491069	-0.284406	-0.0283232
DTB-260-BL						-0.857345	-0.518908	-0.343381	-0.128945	1.41149
DTB-261-BL						-0.75589	-0.0235605	-0.623147	-0.05844	0.680603
DTB-265-PRO						-0.668101	-0.235949	-0.348016	0.639383	0.185214
DTB-266-BL	DNA+RNA					1.53165	-0.692965	-0.440456	-0.254122	-0.743674

## Sheet: Table S2E
SRB Gene	SV frequency (Primary, n=278)	SV frequency (WCDT+CRPC10X, n=143)	mCRPC_vs_Primary.fishers.pval	Primary_vs_mCRPC.fishers.pval	SV frequency (WCDT, n=101)	WCDT_vs_Primary.fishers.pval	Primary_vs_WCDT.fishers.pval	SV frequency (CRPC10X, n=42)	CRPC10X_vs_Primary.fishers.pval	Primary_vs_CRPC10X.fishers.pval
AR	6	103	1.78498e-56	1	75	4.58966e-49	1	28	3.94082e-24	1
ELK4	25	38	3.02397e-06	0.999999	25	0.000125186	0.999965	13	0.000279439	0.999945
ERG	164	66	0.995444	0.00817269	49	0.973269	0.0447604	17	0.992133	0.0186716
ETV1	7	26	5.02538e-08	1	21	3.56581e-08	1	5	0.0121055	0.998169
FOXA1	3	52	2.996e-24	1	37	9.5957e-21	1	15	2.99667e-12	1
IL6ST	8	33	1.56734e-10	1	28	1.82279e-11	1	5	0.0177559	0.996935
LSAMP	25	57	1.76216e-13	1	48	2.28651e-15	1	9	0.0208574	0.993634
MYC	3	47	2.09403e-21	1	34	1.04366e-18	1	13	2.3427e-10	1
PRKDC	11	21	0.000142859	0.999969	15	0.000519196	0.99989	6	0.0146033	0.997077
PTEN	59	56	8.95851e-05	0.999964	43	4.50498e-05	0.999985	13	0.115104	0.942087
PTPRD	32	41	1.51299e-05	0.999995	33	3.86685e-06	0.999999	8	0.131511	0.941949
SEL1L3	1	17	6.9809e-08	1	10	1.09674e-05	1	7	3.05115e-06	1
TMPRSS2	165	72	0.968935	0.0486176	52	0.931084	0.105605	20	0.944817	0.10296
TP53	32	40	2.92168e-05	0.999991	29	0.00010154	0.999969	11	0.0132775	0.995806
