# Supplementary material for: Patterns of structural variation define prostate cancer across disease states
Source: JCI Insight. 2022 Sep 8;7(17):e161370. doi: 10.1172/jci.insight.161370 (PMC9536266; doi:10.1172/jci.insight.161370)
Supplement: Supplemental table 3 [file jciinsight-7-161370-s219.xlsx]

## Sheet: Table S3
Sample	Chromoplexy	chromothripsis (AR)	ecDNA	BFB	Intragenic AR	Enhancer TD	Enhancer/AR status	AR copy-number	Enhancer copy-number
01115154-TA1	no	no	yes	yes	yes	yes	Coamplification	30.9794	25.974
01115156-TA1	no	no	no	no	no	yes	Selective Enhancer	1.03343	2.12766
01115156-TC5	no	no	no	no	no	yes	Selective Enhancer	1.4359	3.4188
01115157-TA3	no	no	no	no	no	no	Coamplification	4.66775	4.53809
01115157-TC3	no	no	no	yes	no	no	Coamplification	9.85446	9.09642
01115183-TA1	no	no	no	no	no	no	Coamplification	1.70327	1.79292
01115202-TC2	no	no	yes	no	no	yes	Coamplification	152.738	150.572
01115244-TA3	no	no	no	no	no	yes	Selective Enhancer	0.925926	2.77778
01115248-TA3	no	no	no	no	no	yes	Coamplification	5.46237	7.31183
01115249-TC5	no	no	yes	yes	yes	yes	Coamplification	27.3952	25.6986
01115257-TA4	no	no	no	yes	yes	no	Coamplification	22.1783	23.4626
01115263-TA3	no	no	no	no	no	no	No amplification	1.32641	1.1534
01115284-TA9	no	no	no	no	no	yes	Coamplification	3.54578	4.48833
01115326-TA3	no	no	yes	yes	yes	no	Coamplification	13.5741	15.7297
01115374-TA2	no	no	no	no	no	yes	Coamplification	2.04172	3.55082
01115378-TA2	no	no	no	no	no	no	No amplification	1.16043	1.16043
01115414-TA1	no	no	no	no	yes	yes	Coamplification	5.08197	5.7377
01115444-TA5	no	no	no	yes	no	no	Coamplification	11.5809	10.1103
01115468-TA3	no	no	no	no	no	no	No amplification	1.01302	0.964785
01115503-TC2	no	no	no	no	no	yes	Coamplification	3.18958	4.9416
01115525-TA1	no	no	no	no	no	no	Coamplification	2.15186	2.15186
01115531-TA4	no	no	no	no	no	yes	Selective Enhancer	1.00623	3.3541
01115549-TA4	no	no	no	no	no	no	No amplification	1.17208	1.06553
01115554-TA2	no	no	no	no	no	yes	Coamplification	4.00812	3.5515
01115556-TC1	no	no	no	no	no	no	Selective Enhancer	1.10178	2.09864
01115569-TC1	no	no	no	no	yes	no	Coamplification	4.45892	4.00802
01115574-TC3	no	no	no	no	no	yes	Coamplification	2.92625	3.28456
01115576-TC2	no	no	no	no	no	no	No amplification	1.35813	1.18099
01115577-TC1	no	no	no	no	no	no	Coamplification	2.26393	3.57462
01115578-TC4	no	no	no	no	no	no	Coamplification	2.04716	1.55481
01115581-TA3	no	no	no	no	no	no	Coamplification	2.02703	3.37838
01115589-TC2	no	no	no	no	no	no	No amplification	1.49829	1.71233
01115606-TA2	no	no	no	yes	yes	yes	Coamplification	79.1401	24.6815
01115644-TA1	no	no	no	no	no	no	Selective AR	1.61994	0.623053
01115655-TA1	no	no	no	yes	yes	no	Coamplification	29.3192	25.7186
01115655-TC1	no	no	no	yes	yes	no	Coamplification	56.0189	43.774
01115668-TA4	no	no	no	yes	yes	no	Coamplification	14.8657	17.8154
01115669-TA3	no	no	no	no	no	no	Coamplification	1.78671	1.67504
06115115-T	no	no	yes	yes	no	yes	Coamplification	7.17781	6.99138
06115117-T	no	no	no	no	no	yes	Coamplification	2.14844	4.46429
06115118-T	no	no	no	yes	no	yes	Coamplification	18.5185	11.6195
6115233-T-C1	no	no	no	no	no	yes	Selective Enhancer	1.04786	3.96488
DTB-003-BL	no	no	no	no	yes	no	No amplification	1.12643	1.0923
DTB-005-BL	no	yes	no	yes	no	no	Coamplification	7.23496	7.16332
DTB-008-BL	no	no	no	no	no	yes	Selective Enhancer	1.17959	2.65408
DTB-009-BL	no	no	no	no	no	no	Coamplification	1.98413	2.13675
DTB-011-BL	no	no	no	no	no	no	No amplification	1.24069	1.24069
DTB-018-BL	no	no	no	yes	yes	no	Coamplification	13.6922	16.0529
DTB-019-PRO	no	no	no	no	no	yes	Coamplification	1.59835	2.25649
DTB-020-BL	no	no	no	no	no	no	Selective AR	1.96983	0.900495
DTB-021-BL	no	no	no	no	no	yes	Coamplification	1.56791	3.46021
DTB-022-BL	no	no	no	no	no	yes	Selective Enhancer	1.01317	3.03951
DTB-023-BL	no	no	no	yes	yes	yes	Coamplification	5.29603	5.43183
DTB-024-PRO	no	no	no	yes	no	yes	Coamplification	10.2174	13.0435
DTB-034-BL	no	no	no	no	no	yes	Coamplification	2.20629	2.75786
DTB-035-BL	no	no	no	no	no	yes	Coamplification	2.02122	3.03183
DTB-036-BL	no	no	no	no	no	no	No amplification	1.15374	1.15374
DTB-037-BL	no	yes	no	no	no	yes	Coamplification	3.96356	3.78609
DTB-040-BL	no	no	no	no	no	no	No amplification	0.767165	0.767165
DTB-042-BL	no	no	no	no	no	yes	Coamplification	2.16726	3.05966
DTB-053-BL	no	no	no	no	no	no	No amplification	1.34635	1.34635
DTB-055-PRO	no	no	no	no	no	no	No amplification	0.64433	0.64433
DTB-059-BL	no	no	yes	no	no	no	Coamplification	60.0886	63.1609
DTB-060-BL	no	no	yes	no	no	no	Coamplification	70.0135	65.7362
DTB-061-BL	yes	no	no	no	no	no	Coamplification	2.27985	2.27985
DTB-063-BL	yes	no	yes	yes	yes	no	Coamplification	18.2009	18.0068
DTB-064-BL	no	no	no	no	no	yes	Coamplification	1.93218	3.15457
DTB-067-PRO	no	no	no	no	no	no	No amplification	1.05764	1.05764
DTB-069-BL	no	no	no	yes	yes	yes	Coamplification	20.7346	16.4297
DTB-071-BL	no	no	no	yes	yes	yes	Coamplification	22.7415	36.8865
DTB-074-BL	no	no	no	no	no	no	No amplification	1.17925	1.14351
DTB-077-PRO	no	no	no	no	no	yes	Coamplification	1.97336	3.45338
DTB-080-BL	no	no	no	yes	no	no	Coamplification	6.01973	5.80215
DTB-083-BL	no	no	no	no	no	yes	Selective Enhancer	1.1554	2.3108
DTB-085-BL	yes	no	no	no	no	no	Coamplification	4.50161	5.14469
DTB-089-BL	yes	no	no	yes	yes	no	Coamplification	20.6927	15.663
DTB-090-PRO	no	no	yes	no	no	no	Coamplification	83.9046	71.6284
DTB-091-BL	no	no	no	yes	no	no	Coamplification	19.6293	14.3024
DTB-092-BL	yes	no	no	yes	yes	no	Coamplification	35.009	25.7331
DTB-094-BL	no	no	no	yes	yes	no	Coamplification	21.8656	7.55287
DTB-097-PRO	no	no	no	no	no	no	Coamplification	1.70261	1.70261
DTB-098-PRO2	no	no	no	no	no	no	No amplification	1.28866	1.28866
DTB-100-BL	no	no	no	no	no	yes	Coamplification	1.8388	2.45173
DTB-101-BL	no	no	no	yes	yes	no	Coamplification	16.6594	13.7066
DTB-102-PRO	no	no	yes	yes	yes	no	Coamplification	19.0766	17.5178
DTB-104-BL	no	no	yes	yes	yes	yes	Coamplification	71.5479	78.5873
DTB-111-PRO	no	yes	no	no	no	no	Coamplification	2.32896	2.44349
DTB-112-BL	no	no	no	no	no	no	Coamplification	1.85071	1.85071
DTB-119-PRO	no	no	no	no	no	yes	Coamplification	2.66171	6.02652
DTB-121-BL	no	no	no	no	no	no	No amplification	1.15674	1.15674
DTB-124-BL	no	no	no	no	yes	no	No amplification	0.945435	1.0805
DTB-126-BL	no	no	no	yes	no	no	Coamplification	8.09025	7.90033
DTB-127-PRO	no	no	no	no	no	yes	Selective Enhancer	1.17302	2.34604
DTB-128-BL	no	no	yes	no	yes	yes	Coamplification	13.4475	12.7637
DTB-129-BL	no	no	no	no	no	yes	Selective Enhancer	0.995025	1.99005
DTB-132-BL	no	no	no	no	no	yes	Selective Enhancer	0.994036	2.48509
DTB-135-PRO	no	no	no	no	no	no	No amplification	1.22963	1.22963
DTB-137-PRO	no	no	no	yes	no	no	Coamplification	13.613	17.8082
DTB-138-BL	no	no	no	no	no	yes	Coamplification	1.54188	3.15548
DTB-140-BL	no	no	no	no	no	yes	Coamplification	2.49678	2.57732
DTB-141-BL	no	no	no	yes	yes	no	Coamplification	13.5068	12.1437
DTB-143-BL	no	no	no	no	no	yes	Coamplification	2.05339	4.10678
DTB-146-BL	no	no	no	no	no	yes	Coamplification	2.14823	5.37057
DTB-149-BL	no	no	no	no	no	no	Coamplification	5.38564	5.85106
DTB-151-BL	no	no	no	yes	no	no	Coamplification	4.74435	3.76412
DTB-156-BL	no	no	no	yes	yes	no	Coamplification	14.5613	12.1029
DTB-159-BL	no	no	no	no	no	no	Selective AR	1.09484	0.604047
DTB-165-PRO	no	yes	no	yes	yes	yes	Coamplification	7.41363	4.28004
DTB-167-PRO	no	no	no	yes	no	no	Coamplification	18.9358	19.6078
DTB-170-BL	no	no	no	no	no	yes	Coamplification	1.92215	2.40269
DTB-172-BL	no	no	no	no	no	no	Coamplification	3.35102	3.07177
DTB-173-BL	no	no	no	no	no	no	Coamplification	1.5456	1.5456
DTB-175-BL	no	no	no	no	yes	yes	Coamplification	2.62238	4.662
DTB-176-BL	yes	no	no	yes	yes	yes	Coamplification	28.6484	34.7698
DTB-183-BL	no	no	no	no	no	no	Coamplification	1.7014	1.7014
DTB-186-BL	no	no	yes	yes	yes	no	Coamplification	21.9611	33.5549
DTB-187-BL	no	no	no	no	no	yes	Selective Enhancer	1.02302	2.04604
DTB-188-BL	no	no	no	no	yes	no	No amplification	1.39198	1.48478
DTB-190-BL	no	yes	no	yes	no	no	Coamplification	6.22407	6.81683
DTB-193-BL	no	no	no	no	no	yes	Coamplification	5.60278	10.51
DTB-194-PRO	no	no	no	no	no	no	No amplification	1.0543	1.0543
DTB-201-PRO	no	no	no	no	yes	yes	Coamplification	4.10741	4.90436
DTB-202-BL	no	no	no	yes	no	no	Coamplification	6.63281	6.3675
DTB-204-BL	no	no	no	no	no	no	No amplification	1.02564	1.02564
DTB-205-BL	yes	no	no	no	no	yes	Selective Enhancer	1.43318	5.01612
DTB-206-BL	no	no	no	no	no	yes	Coamplification	2.02327	3.0349
DTB-210-BL	no	no	no	no	no	no	Selective AR	3.5461	1.18203
DTB-213-BL	no	no	no	no	no	no	No amplification	1.33914	1.33914
DTB-214-BL	no	no	no	no	no	yes	Coamplification	1.87003	5.6101
DTB-216-PRO	no	no	no	no	no	no	Coamplification	2.35445	2.28311
DTB-220-BL	no	no	no	no	no	yes	Coamplification	3.01205	6.5261
DTB-222-BL	no	no	no	no	no	no	No amplification	1.2012	1.2012
DTB-223-BL	no	no	no	no	no	no	Coamplification	3.31998	3.37268
DTB-232-PRO	no	no	no	no	no	no	Coamplification	2.57235	2.57235
DTB-234-BL	no	no	no	no	no	yes	Selective Enhancer	1.25786	2.83019
DTB-251-BL	no	no	no	no	no	yes	Coamplification	1.66325	3.07062
DTB-252-BL	no	no	no	no	no	yes	Coamplification	4.02617	4.02617
DTB-255-BL	no	no	no	yes	no	no	Coamplification	10.1997	9.41512
DTB-258-BL	no	no	no	no	no	yes	Coamplification	1.82205	3.03674
DTB-260-BL	no	no	no	no	no	yes	Selective Enhancer	0.998502	1.997
DTB-261-BL	no	no	no	no	no	yes	Selective Enhancer	0.985222	1.97044
DTB-265-PRO	no	no	no	yes	no	no	Coamplification	14.1709	14.3824
DTB-266-BL	no	no	no	no	no	no	Coamplification	1.91205	1.91205
