# Supplementary material for: Patterns of structural variation define prostate cancer across disease states
Source: JCI Insight. 2022 Sep 8;7(17):e161370. doi: 10.1172/jci.insight.161370 (PMC9536266; doi:10.1172/jci.insight.161370)
Supplement: Supplemental table 4 [file jciinsight-7-161370-s220.xlsx]

## Sheet: Table S4A
	S1	S2	S3	S4	S5	S6	S7	S8
Ref.Sig.R2	0.42356	0.127075	0.605087	0.105808	0.469441	0.407239	0.117126	0.987321
Ref.Sig.R4	0.0688831	0.0757419	0.0985719	0.106019	0.0726082	0.958532	0.0191479	0.154369
Ref.Sig.R6a	0.140039	0.990501	0.0489478	0.26292	0.0562457	0.0348039	0.0317193	0.0412055
Ref.Sig.R1	0.110054	0.0322452	0.141987	0.07417	0.253959	0.0873176	0.864157	0.129113
Ref.Sig.R7	0.569282	0.0382943	0.121074	0.21391	0.416434	0.0562797	0.0342381	0.174133
Ref.Sig.R5	0.479137	0.056783	0.24557	0.141854	0.908827	0.122752	0.0465841	0.301673
Ref.Sig.R6b	0.159805	0.317528	0.0649716	0.958658	0.0564111	0.0400157	0.0463938	0.0626548
Ref.Sig.R8	0.0397008	0.00929944	0.0392037	0.163654	0.181862	0.0281483	0.0307334	0.115798
Ref.Sig.R3	0.111762	0.052108	0.679421	0.0802322	0.338075	0.160356	0.0973372	0.301214
Ref.Sig.R9	0.233464	0.0339442	0.0964413	0.0401346	0.913114	0.0337641	0.0130569	0.0767575
Ref.Sig.R10	0.593766	0.11564	0.417778	0.262137	0.598978	0.231353	0.280547	0.448582
Ref.Sig.R11	0.887995	0.107599	0.335028	0.133516	0.157587	0.122086	0.177625	0.311531
Ref.Sig.R12	0.171988	0.17072	0.0363295	0.860088	0.155881	0.0318304	0.0608842	0.0484195
Ref.Sig.R13	0.158182	0.0165448	0.0164858	0.371028	0.14111	0.0167482	0.0120906	0.0729761
Ref.Sig.R14	0.171725	0.0330042	0.153186	0.0364257	0.15913	0.0995811	0.958662	0.195348
Ref.Sig.R15	0.930094	0.0582028	0.172837	0.14361	0.170552	0.04639	0.0773861	0.147096
Ref.Sig.R16	0.33173	0.399865	0.261553	0.673425	0.283221	0.518551	0.12761	0.365388
Ref.Sig.R17	0.216501	0.151694	0.344371	0.318103	0.57652	0.365006	0.422232	0.603713
Ref.Sig.R18	0.19599	0.105369	0.394376	0.263444	0.320803	0.83373	0.0406096	0.703358
Ref.Sig.R19	0.281787	0.21213	0.29614	0.350216	0.263277	0.615579	0.632751	0.490323
Ref.Sig.R20	0.213397	0.0758875	0.0358155	0.64583	0.134957	0.040181	0.065473	0.0347505

## Sheet: Table S4B
sample	S1	S2	S3	S4	S5	S6	S7	S8
01115378-TA2	0	0	33.0735	45.7941	0	0	0	69.7088
01115326-TA3	0	0	76.3112	0	134.308	0	0	0
01115374-TA2	0	0	0	0	0	0	272.593	66.1289
01115668-TA4	70.1474	0	47.6	0	0	0	0	52.6105
01115556-TC1	0	0	0	0	0	22.1073	0	42.2049
01115569-TC1	0	0	90.0277	0	44.5081	0	0	55.1293
01115576-TC2	0	0	65.4062	0	0	94.5875	0	107.669
01115202-TC2	0	0	67.1238	0	0	0	394.728	0
6115233-T-C1	35.6705	0	0	0	0	0	34.6513	52.4866
01115183-TA1	0	0	24.7981	0	21.2555	25.3041	19.2311	90.0827
01115525-TA1	44.5933	0	31.566	0	0	0	0	129.771
01115503-TC2	0	0	0	0	0	0	255.377	61.0901
01115468-TA3	125.5	48	0	58	0	0	29	0
01115531-TA4	0	0	35.5	0	67	0	0	53.5
06115118-T	18.0258	0	21.6309	0	0	0	0	57.6824
01115154-TA1	0	0	83.3041	34.3314	0	0	0	54.0214
01115156-TA1	0	0	55.6918	0	0	0	0	69.8679
01115257-TA4	0	0	98.3656	0	0	0	133.533	0
06115115-T	21.1858	27.2389	45.3982	42.3717	0	0	0	0
01115244-TA3	18.869	0	13.9034	0	0	0	0	28.3034
01115284-TA9	0	0	70.5036	0	0	0	115.827	69.4964
01115249-TC5	38.3525	0	83.7699	0	0	0	0	74.6865
01115655-TC1	0	0	109.696	0	66.5288	0	34.534	52.8168
06115117-T	0	0	17.0971	0	0	0	0	50.7886
01115549-TA4	0	0	71.1562	0	0	0	0	45.375
01115157-TA3	28.0802	0	85.745	0	0	0	0	52.149
01115248-TA3	0	0	0	0	0	0	243.333	0
01115444-TA5	21.7429	0	50.565	16.1808	0	0	0	63.7119
01115414-TA1	79.1965	0	0	0	0	0	222.552	89.2214
01115578-TC4	0	0	86.426	0	0	0	0	24.2599
01115589-TC2	0	0	179.671	0	0	0	0	0
01115606-TA2	23.6254	0	70.3625	17.4622	0	0	0	41.0876
01115157-TC3	0	0	62	0	0	0	0	71
01115644-TA1	23.4694	0	93.8776	0	0	0	0	0
01115263-TA3	71.7871	0	79.8758	0	0	0	0	0
01115669-TA3	0	0	85.9597	0	0	0	0	75.9059
01115156-TC5	0	0	71.2069	0	0	0	0	23.3966
01115655-TA1	0	0	129.058	0	39.7101	0	24.8188	56.587
01115554-TA2	0	0	74.6858	0	0	0	0	95.2369
01115581-TA3	0	0	30.5	0	0	0	72.5	45
01115577-TC1	0	0	111	0	0	0	20	44
01115574-TC3	51.9935	0	0	0	0	0	0	73.4026
DTB-003-BL	0	0	0	35.6582	120.347	0	0	103.508
DTB-005-BL	45.0709	57.0898	0	101.159	34.0535	0	0	0
DTB-008-BL	54.1818	49.165	0	0	0	92.3098	0	77.2593
DTB-009-BL	0	0	0	0	22.4615	27.5664	0	77.5944
DTB-011-BL	29.6482	0	0	0	15.0754	0	0	44.2211
DTB-018-BL	43.3094	0	0	92.6619	0	0	0	67.482
DTB-019-PRO	0	0	0	51.0827	0	57.6577	0	99.1308
DTB-020-BL	0	66.5854	0	0	0	20.4878	18.9512	65.561
DTB-021-BL	45	0	0	17	0	23.5	0	35.5
DTB-022-BL	41.2887	0	0	17.1197	24.169	22.1549	0	24.169
DTB-023-BL	148.423	0	0	106.521	57.5519	0	0	0
DTB-024-PRO	0	0	26.6667	0	93.8462	0	0	48.2051
DTB-034-BL	0	0	0	54.3293	45.2744	0	0	52.3171
DTB-035-BL	73.2135	80.7354	0	92.269	35.6038	0	0	0
DTB-036-BL	50.0943	0	0	0	46.005	0	0	77.6973
DTB-037-BL	36.0699	0	0	0	96.1864	0	0	70.1359
DTB-040-BL	59.5	0	0	0	32	0	0	31
DTB-042-BL	27	0	0	0	18	0	26	57
DTB-053-BL	52.3949	23.1747	0	0	0	0	0	78.0886
DTB-055-PRO	0	24.0549	0	29.5675	45.103	0	0	60.1373
DTB-059-BL	149.657	84.6545	0	40.3117	66.5143	0	0	0
DTB-060-BL	20	0	0	0	21	0	15	45
DTB-061-BL	0	0	0	0	131.801	0	31.8313	97.9807
DTB-063-BL	0	0	0	0	0	157.356	415.763	75.4104
DTB-064-BL	0	0	0	0	56.5545	0	50.495	44.9406
DTB-067-PRO	38.5835	25.0542	0	28.0607	26.5575	39.5857	0	53.115
DTB-069-BL	0	49	0	134	0	0	0	77
DTB-071-BL	69.791	32.9015	0	86.7403	36.8896	0	0	58.8239
DTB-074-BL	116.203	31.461	0	46.684	40.5948	23.8494	0	0
DTB-077-PRO	39	0	0	0	0	22	0	54
DTB-080-BL	50.8065	0	0	31.5	37.5968	0	0	47.25
DTB-083-BL	36.184	56.2862	0	65.3322	0	60.3066	0	37.6917
DTB-085-BL	0	0	0	39.9045	0	25.9379	0	70.8305
DTB-089-BL	49.8469	0	0	0	38.6568	0	0	103.254
DTB-090-PRO	39.4151	0	0	0	0	24.4473	0	116.748
DTB-091-BL	0	24.1382	0	74.4261	0	89.0096	0	0
DTB-092-BL	0	95.3834	0	85.343	0	337.356	0	0
DTB-094-BL	54	0	0	28	33	0	18	0
DTB-097-PRO	60.6208	0	0	0	140.279	0	0	47.0938
DTB-098-PRO2	30.3072	0	0	25.7611	19.1945	0	0	47.4812
DTB-100-BL	55.8082	49.3305	0	75.7397	0	0	0	59.7945
DTB-101-BL	0	0	0	0	74.785	0	75.8024	76.3112
DTB-102-PRO	0	233	0	306	0	0	0	0
DTB-104-BL	0	718.381	0	0	0	0	0	0
DTB-111-PRO	48.6025	33.0698	0	0	33.0698	0	35.074	62.1311
DTB-112-BL	0	0	0	0	0	86.4161	0	153.123
DTB-119-PRO	20.9128	0	0	0	28.5638	31.1141	0	45.906
DTB-121-BL	42.0513	77.9487	0	0	0	27.1795	0	48.2051
DTB-124-BL	51.3972	23.9521	0	0	0	0	0	128.743
DTB-126-BL	61.5041	0	0	97.8017	52.4298	0	0	57.9752
DTB-127-PRO	46.0763	33.0547	0	34.0564	0	0	90.1493	41.5688
DTB-128-BL	71.8684	40.925	0	26.9506	36.9324	0	24.9543	60.8885
DTB-129-BL	0	0	0	0	114.752	0	0	58.8857
DTB-132-BL	36.1433	0	0	0	42.5798	0	26.7362	32.6775
DTB-135-PRO	0	0	0	0	40.9091	0	0	103.769
DTB-137-PRO	58.5524	0	0	0	26.7524	0	0	50.4762
DTB-138-BL	38.3375	0	0	36.3197	0	106.437	0	61.5417
DTB-140-BL	42.5597	0	0	0	39.5904	0	0	157.372
DTB-141-BL	0	0	0	0	23.8431	30.3007	0	124.183
DTB-143-BL	43.2925	40.2721	0	26.1769	0	35.2381	0	35.7415
DTB-146-BL	63	0	0	0	0	0	0	117
DTB-149-BL	57.9756	102.729	0	0	0	0	0	0
DTB-151-BL	73.3464	0	0	106.055	0	163.543	43.6114	0
DTB-156-BL	60.9005	0	0	0	37.4388	42.9299	0	117.808
DTB-159-BL	0	0	0	0	0	38.7733	0	68.5988
DTB-165-PRO	43	36	0	0	0	96	0	58
DTB-167-PRO	73.1401	34.0653	0	0	0	0	0	81.6564
DTB-170-BL	65.4121	65.4121	0	33.4667	22.3111	0	31.9455	0
DTB-172-BL	0	33.2928	0	126.109	0	66.0811	33.2928	71.6299
DTB-173-BL	0	0	0	0	84.4098	0	0	78.3805
DTB-175-BL	39.3861	0	0	0	35.3465	90.8911	26.2574	66.6535
DTB-176-BL	63.9071	0	0	27.1731	77.9968	26.1667	0	89.0673
DTB-183-BL	0	0	0	48.3702	0	0	415.177	71.5476
DTB-186-BL	35.9279	33.4329	0	77.8437	0	0	0	66.8657
DTB-187-BL	41.7181	0	0	0	0	16.3893	0	60.094
DTB-188-BL	78.1926	40.0988	0	0	32.079	20.0494	0	0
DTB-190-BL	54	0	0	64.5	82	45	0	46
DTB-193-BL	46.9861	0	0	0	31.324	0	18.1882	34.3554
DTB-194-PRO	26.6276	0	0	16.7655	45.3655	0	18.7379	25.6414
DTB-201-PRO	31.2379	0	0	0	0	42.3223	0	75.0716
DTB-202-BL	57.8988	25.4555	0	0	0	48.9145	0	112.803
DTB-204-BL	78.3827	0	0	25.2847	76.8656	0	0	0
DTB-205-BL	0	62.2164	0	0	0	148.517	93.3246	152.531
DTB-206-BL	21	0	0	0	18	0	0	67
DTB-210-BL	92	43	0	54	62	43	0	0
DTB-213-BL	0	0	13.3299	0	24.6091	0	0	54.3452
DTB-214-BL	0	0	0	0	0	0	389	59.5
DTB-216-PRO	74	19.5	0	18.5	0	0	0	35.5
DTB-220-BL	0	25	0	0	38	71	25	59
DTB-222-BL	0	0	0	0	36.878	0	13.3171	56.3415
DTB-223-BL	0	0	0	0	52.407	0	53.9335	101.761
DTB-232-PRO	35.687	0	0	0	29.7391	0	0	107.061
DTB-234-BL	62.4154	31.9567	0	102.361	40.4452	0	0	95.8701
DTB-251-BL	25.0716	0	0	22.063	26.0745	0	16.0458	78.7249
DTB-252-BL	57.073	71.215	0	0	0	54.5477	0	0
DTB-255-BL	68.5	0	0	53.8934	0	62.4559	0	53.8934
DTB-258-BL	66.0853	0	0	38.6345	0	54.3933	0	73.7106
DTB-260-BL	163	0	0	30	61	0	28	0
DTB-261-BL	47.5127	0	0	0	39.4255	0	0	21.2291
DTB-265-PRO	188.11	356.101	0	54.3205	0	0	0	0
DTB-266-BL	0	17.3656	0	81.7204	0	0	0	38.8172

## Sheet: Table S4C
sample	Ref.Sig.R1	Ref.Sig.R2	Ref.Sig.R3	Ref.Sig.R4	Ref.Sig.R6a	Ref.Sig.R6b	Ref.Sig.R8	Ref.Sig.R9	Ref.Sig.R14	Ref.Sig.R15
DTB-003-BL	0	162.519	0	0	0	34.109	0	85.2724	0	0
DTB-005-BL	0	67.3175	0	0	57.7725	103.488	0	0	0	33.6588
DTB-008-BL	0	139.908	0	85.8644	44.9525	0	0	0	0	0
DTB-009-BL	0	106.512	0	23.9004	0	0	0	0	0	0
DTB-011-BL	0	64.9485	0	0	0	0	0	0	0	22.6804
DTB-018-BL	0	89.9639	0	0	0	79.8556	0	0	0	39.4224
DTB-019-PRO	0	145.662	0	49.5654	0	45.5192	0	0	0	0
DTB-020-BL	0	85.8173	0	18.1731	67.1394	0	0	0	0	0
DTB-021-BL	0	69.5379	0	19.7197	0	0	0	0	0	23.8712
DTB-022-BL	0	49.1719	0	19.5684	0	0	0	0	0	34.1193
DTB-023-BL	0	0	0	0	0	113.779	0	57.3931	0	112.269
DTB-024-PRO	0	94.3099	0	0	0	0	0	54.7606	0	0
DTB-034-BL	0	68.2407	0	0	0	44.8148	0	21.3889	0	0
DTB-035-BL	0	54.7988	0	0	79.1538	95.3905	0	0	0	50.7396
DTB-036-BL	0	119.022	0	0	0	0	0	23.3975	0	36.1136
DTB-037-BL	0	136.11	0	0	0	0	0	60.437	0	0
DTB-040-BL	0	59.4448	0	0	0	0	0	0	0	47.1459
DTB-042-BL	27.7079	88.7678	0	0	0	0	0	0	0	0
DTB-053-BL	0	112.566	0	0	27.1364	0	0	0	0	31.1566
DTB-055-PRO	0	80.3341	0	0	27.6308	0	0	0	0	28.6542
DTB-059-BL	0	57.8196	0	0	93.8301	38.5464	0	50.719	0	106.51
DTB-060-BL	0	65.8286	0	0	0	0	0	0	0	0
DTB-061-BL	0	142	0	0	0	0	0	74	0	0
DTB-063-BL	311.788	78.9463	0	145.401	0	0	0	0	181.876	0
DTB-064-BL	70.5185	69.5111	0	0	0	0	0	0	0	0
DTB-067-PRO	0	91.0915	0	37.7451	25.1634	0	0	0	0	27.1765
DTB-069-BL	0	115.375	0	0	49.009	116.396	0	0	0	0
DTB-071-BL	0	100.658	0	0	33.5525	81.3394	0	0	0	50.8371
DTB-074-BL	0	41.5325	0	0	31.4026	50.6494	0	31.4026	0	86.1039
DTB-077-PRO	0	84.3103	0	19.4169	0	0	0	0	0	25.0376
DTB-080-BL	0	81.648	0	0	0	19.152	0	18.144	0	37.296
DTB-083-BL	0	79.5392	0	60.913	58.3959	45.8106	0	0	0	0
DTB-085-BL	0	98.6521	0	28.4769	0	0	0	0	0	0
DTB-089-BL	0	149.261	0	0	0	0	0	0	0	27.603
DTB-090-PRO	0	161.48	0	20.4405	0	0	0	0	0	0
DTB-091-BL	0	68.6796	0	88.0117	0	63.0835	0	0	0	0
DTB-092-BL	0	100.81	0	335.699	88.7131	0	0	0	0	0
DTB-094-BL	0	32.8421	0	0	0	22.5789	0	20.5263	0	44.1316
DTB-097-PRO	0	105.899	0	0	0	0	0	90.6247	0	43.2759
DTB-098-PRO2	0	70.4028	0	0	0	19.5278	0	0	0	23.125
DTB-100-BL	0	109.811	0	0	52.4099	73.8731	0	0	0	0
DTB-101-BL	64.7791	105.266	0	0	0	0	0	29.353	0	0
DTB-102-PRO	0	51.5258	0	0	188.928	344.01	0	0	0	0
DTB-104-BL	0	85.2161	0	0	736.186	0	0	0	0	0
DTB-111-PRO	32.8312	102.084	0	0	36.4221	0	0	0	0	31.2922
DTB-112-BL	0	189.353	0	82.3273	0	0	0	0	0	0
DTB-119-PRO	0	81.4471	0	26.9761	0	0	0	0	0	0
DTB-121-BL	0	79.1543	0	26.3848	84.2283	0	0	0	0	32.981
DTB-124-BL	0	169.072	0	0	0	0	0	0	0	34.0206
DTB-126-BL	0	96.5833	0	0	0	85.4	0	0	0	55.9167
DTB-127-PRO	114.27	72.4392	0	0	35.7095	0	0	0	0	0
DTB-128-BL	0	111.204	0	0	47.5872	0	0	0	0	39.5725
DTB-129-BL	0	104.599	0	0	0	0	0	71.0865	0	0
DTB-132-BL	0	49.311	0	0	0	0	0	22.3679	23.3846	31.5184
DTB-135-PRO	0	143.043	0	0	0	0	0	0	0	0
DTB-137-PRO	0	73.8581	0	0	0	0	0	0	0	43.0839
DTB-138-BL	0	120.33	0	107.074	0	0	0	0	0	0
DTB-140-BL	0	224.877	0	0	0	0	0	0	0	0
DTB-141-BL	0	177.276	0	29.7169	0	0	0	0	0	0
DTB-143-BL	0	74.167	0	34.5779	40.0903	0	0	0	0	26.0587
DTB-146-BL	0	175.063	0	0	0	0	0	0	0	0
DTB-149-BL	0	31.0448	0	0	123.144	0	0	0	0	31.0448
DTB-151-BL	0	122.455	0	148.768	0	78.9379	0	0	0	0
DTB-156-BL	0	173.332	0	38.6312	0	0	0	0	0	46.7641
DTB-159-BL	0	103.419	0	31.7425	0	0	0	0	0	0
DTB-165-PRO	0	116	0	77.3333	39.6842	0	0	0	0	0
DTB-167-PRO	0	126.192	0	0	31.4214	0	0	0	0	50.6796
DTB-170-BL	0	31.249	0	0	68.5462	33.2651	0	0	0	46.3695
DTB-172-BL	0	116.23	0	59.3729	0	107.676	0	0	0	0
DTB-173-BL	0	125.216	0	0	0	0	0	46.451	0	0
DTB-175-BL	32.2375	124.856	0	83.9197	0	0	0	0	0	0
DTB-176-BL	0	168.251	0	27.6156	0	0	0	49.0945	0	35.798
DTB-183-BL	99.5928	0	0	0	0	39.2335	0	0	361.653	0
DTB-186-BL	0	104	0	0	38	66.5	0	0	0	0
DTB-187-BL	0	92.2466	0	0	0	0	0	0	0	22.3014
DTB-188-BL	0	51.5075	0	20.199	39.3881	0	0	0	0	65.6468
DTB-190-BL	0	109.068	0	47.3312	0	51.4469	0	52.4759	0	0
DTB-193-BL	0	57.1831	0	0	0	0	0	15.3169	0	35.7394
DTB-194-PRO	22.6331	50.9245	0	0	0	18.518	0	21.0899	0	18.518
DTB-201-PRO	0	118.817	0	42.1775	0	0	0	0	0	0
DTB-202-BL	0	166.875	0	43.2267	23.1213	0	0	0	0	34.6819
DTB-204-BL	0	51.6986	0	0	0	22.8082	0	44.6027	0	65.3836
DTB-205-BL	122.889	233.641	0	133.004	66.7546	0	0	0	0	0
DTB-206-BL	0	96.6522	0	0	0	0	0	0	0	0
DTB-210-BL	0	92.6715	0	39.2847	40.292	51.3723	0	41.2993	0	59.4307
DTB-213-BL	0	68.8872	0	0	0	0	0	11.3949	0	0
DTB-214-BL	181.897	0	0	0	0	0	0	0	269.066	0
DTB-216-PRO	0	58.8406	0	0	22.3188	0	0	0	0	51.7391
DTB-220-BL	0	111.117	0	63.4954	0	0	0	26.6271	0	0
DTB-222-BL	0	87.5593	0	0	0	0	0	18.1525	0	0
DTB-223-BL	69.8814	128.458	0	0	0	0	0	0	0	0
DTB-232-PRO	0	160.821	0	0	0	0	0	0	0	0
DTB-234-BL	0	145.578	0	0	0	103.118	0	0	0	37.4055
DTB-251-BL	0	108.284	0	0	0	20.5279	0	0	0	0
DTB-252-BL	0	56.358	0	50.2099	78.9012	0	0	0	0	30.7407
DTB-255-BL	0	97.7844	0	62.1338	0	39.7249	0	0	0	56.0223
DTB-258-BL	0	124.919	0	49.3508	0	35.985	0	0	0	38.0413
DTB-260-BL	0	67.099	0	0	0	34.0502	0	45.5672	0	126.186
DTB-261-BL	0	45.4909	0	0	0	0	0	19.2073	0	32.3491
DTB-265-PRO	0	81.7232	0	0	374.817	0	0	0	0	119.054
DTB-266-BL	0	58.4615	0	0	0	77.6127	0	0	0	0
